# Supplementary material for: A Circular Approach to Finished Tanned Leather: Regeneration by Cryogenic Technology
Source: Materials (Basel). 2023 Sep 11;16(18):6166. doi: 10.3390/ma16186166 (PMC10533182; doi:10.3390/ma16186166)
Supplement: Supplementary file 1 [file materials-16-06166-s001.zip]

Archive with 1 entries (1 files):
- materials-2571012-supplementary.pdf
